# Supplementary material for: Transformation of Rasch model logits for enhanced interpretability
Source: BMC Med Res Methodol. 2022 Dec 23;22:332. doi: 10.1186/s12874-022-01816-1 (PMC9783398; doi:10.1186/s12874-022-01816-1)
Supplement: Supplementary file 1 — Additional file 1. Transforming Rasch measures in EXcel (T-REX). A tool to facilitate transformations of linear logit locations based on the Rasch model. [file 12874_2022_1816_MOESM1_ESM.xlsx]

## Sheet: Intro & manual
Logit Transformations of Rasch Model Estimations
	Transforming Rasch measures in EXcel (T-REX),
Scroll down for further information	A tool for linear transformations from the Rasch model logit scale into a new scale of desired range with benchmarking against three suggested reference transformations.								Scroll down for further information
	Developed by:
	Joakim Ekstrand PhD1, Albert Westergren RN PhD1, Kristofer Årestedt RN PhD2,3, Amanda Hellström RN PhD2, Peter Hagell RN PhD1
	1 The PRO‑CARE Group, Faculty of Health Sciences, Kristianstad University, Kristianstad, Sweden
	2 Faculty of Health and Life Sciences, Linnaeus University, Kalmar, Sweden
	3 Department of Research, Region Kalmar County, Kalmar, Sweden
	Correspondence:
	joakim.ekstrand@hkr.se
Scroll down for further information									Scroll down for further information
				Manual
Scroll down for further information									Scroll down for further information
	Values from the Rasch model estimation are entered in green cells:
	Desired properties for the new scale are entered in yellow cells:
				The Scale transformation tab
				Locations tab

## Sheet: Scale transformation
Scale transformation			Enter raw scores and associated logit locations and standard errors in the green cells below.
							New scale			Least Measurable Difference			Standard Error of Measurement			Least Significance Difference
Enter values from the Rasch model estimation in the green cells and wanted properties for the new scale in the yellow cells below.							Spacing factor (s)	11.6442		Spacing factor (s)	4		Spacing factor (s)	1.95959		Spacing factor (s)	1.39971
							Location factor (m)	50.3377		Location factor (m)	17.292		Location factor (m)	8.47132		Location factor (m)	6.05094
			Rasch model estimation				New scale			Least Measurable Difference			Standard Error of Measurement			Least Significance Difference
Rasch model estimation			Raw total score	Location (logits)	SE (logits)		Location	SE		Location	SE		Location	SE		Location	SE
Minimum location (logits)	-4.323		0.185	-4.323	1.282		0	14.9278		0	5.128		0	2.5122		0	1.79443
Maximum location (logits)	4.265		1	-3.428	0.912		10.4215	10.6195		3.58	3.648		1.75383	1.78715		1.25274	1.27653
Location range (logits)	8.588		2	-2.805	0.726		17.6758	8.45366		6.072	2.904		2.97466	1.42266		2.12476	1.01619
			3	-2.373	0.633		22.7061	7.37075		7.8	2.532		3.8212	1.24042		2.72943	0.886015
Maximum score over all items			4	-2.029	0.578		26.7117	6.73032		9.176	2.312		4.4953	1.13264		3.21093	0.809031
Maximum score (L)	24		5	-1.732	0.542		30.17	6.31113		10.364	2.168		5.0773	1.0621		3.62664	0.758642
			6	-1.462	0.519		33.3139	6.04332		11.444	2.076		5.60639	1.01703		4.00457	0.726449
New scale properties			7	-1.21	0.503		36.2483	5.85701		12.452	2.012		6.10021	0.985675		4.35729	0.704053
Wanted range in new scale	100		8	-0.971	0.492		39.0312	5.72892		13.408	1.968		6.56855	0.964119		4.69182	0.688657
Wanted minimum in new scale	0		9	-0.74	0.485		41.721	5.64741		14.332	1.94		7.02122	0.950402		5.01516	0.678859
			10	-0.514	0.482		44.3526	5.61248		15.236	1.928		7.46409	0.944523		5.33149	0.674659
			11	-0.289	0.483		46.9725	5.62413		16.136	1.932		7.90499	0.946483		5.64642	0.676059
			12	-0.06	0.486		49.639	5.65906		17.052	1.944		8.35374	0.952362		5.96696	0.680258
			13	0.175	0.493		52.3754	5.74057		17.992	1.972		8.81424	0.966079		6.29589	0.690056
			14	0.42	0.501		55.2282	5.83372		18.972	2.004		9.29434	0.981755		6.63882	0.701254
			15	0.676	0.51		58.2091	5.93852		19.996	2.04		9.796	0.999392		6.99714	0.713851
			16	0.941	0.519		61.2948	6.04332		21.056	2.076		10.3153	1.01703		7.36807	0.726449
			17	1.213	0.529		64.462	6.15976		22.144	2.116		10.8483	1.03662		7.74879	0.740446
			18	1.492	0.543		67.7108	6.32278		23.26	2.172		11.395	1.06406		8.1393	0.760042
			19	1.785	0.563		71.1225	6.55566		24.432	2.252		11.9692	1.10325		8.54942	0.788036
			20	2.103	0.595		74.8253	6.92827		25.704	2.38		12.5923	1.16596		8.99453	0.832827
			21	2.466	0.645		79.0522	7.51048		27.156	2.58		13.3037	1.26394		9.50262	0.902812
			22	2.902	0.727		84.129	8.4653		28.9	2.908		14.1581	1.42462		10.1129	1.01759
			23	3.485	0.89		90.9176	10.3633		31.232	3.56		15.3005	1.74404		10.9289	1.24574
			23.795	4.265	1.218		100	14.1826		34.352	4.872		16.829	2.38678		12.0207	1.70484

## Sheet: Locations
Locations			Enter locations (e.g., person-, item- or threshold locations) and associated standard errors in the green cells below.
						New scale			Least Measurable Difference			Standard Error of Measurement			Least Significance Difference
Values below are altered on the tab titled "Scale transformation".						Spacing factor (s)	11.6442		Spacing factor (s)	4		Spacing factor (s)	1.95959		Spacing factor (s)	1.39971
						Location factor (m)	50.3377		Location factor (m)	17.292		Location factor (m)	8.47132		Location factor (m)	6.05094
			Rasch model estimation			New scale			Least Measurable Difference			Standard Error of Measurement			Least Significance Difference
Rasch model estimation			Location (logits)	SE (logits)		Location	SE		Location	SE		Location	SE		Location	SE
Minimum location (logits)	-4.323		-0.43	0.04		45.3307	0.465766		15.572	0.16		7.62869	0.0783837		5.44906	0.0559883
Maximum location (logits)	4.265		-1.547	0.04		32.3242	0.465766		11.104	0.16		5.43983	0.0783837		3.88559	0.0559883
Location range (logits)	8.588		0.311	0.045		53.959	0.523987		18.536	0.18		9.08075	0.0881816		6.48625	0.0629869
			-0.671	0.038		42.5245	0.442478		14.608	0.152		7.15643	0.0744645		5.11174	0.0531889
Maximum score over all items			-2.1	0.041		25.885	0.47741		8.892	0.164		4.35617	0.0803433		3.11155	0.057388
Maximum score (L)	24		2.623	0.102		80.8803	1.1877		27.784	0.408		13.6113	0.199878		9.72237	0.14277
			0.289	0.045		53.7028	0.523987		18.448	0.18		9.03764	0.0881816		6.45546	0.0629869
New scale properties			1.525	0.067		68.095	0.780158		23.392	0.268		11.4597	0.131293		8.18549	0.0937805
Wanted range in new scale	100
Wanted minimum in new scale	0
